# Supplementary material for: Activity of Phage–Lactoferrin Mixture against Multi Drug Resistant Staphylococcus aureus Biofilms
Source: Antibiotics (Basel). 2022 Sep 16;11(9):1256. doi: 10.3390/antibiotics11091256 (PMC9495459; doi:10.3390/antibiotics11091256)
Supplement: Supplementary file 1 [file antibiotics-11-01256-s001.zip]

Archive with 1 entries (1 files):
- antibiotics-1917413-supplementary.pdf
